# Supplementary material for: Cyclophilin D, Regulator of Mitochondrial Permeability Transition and Bioenergetics, Promotes Adipogenic Differentiation of Mesenchymal Stem Cells
Source: Cells. 2026 Mar 13;15(6):509. doi: 10.3390/cells15060509 (PMC13025710; doi:10.3390/cells15060509)
Supplement: Supplementary file 1 [file cells-15-00509-s001.zip]

Archive with 2 entries (2 files):
- cells-4127823-supplementary figures,tables.docx
- cells-4127823-supplementary table S3.pdf
